# Supplementary material for: Argininosuccinate lyase deficiency causes blood-brain barrier disruption via nitric oxide–mediated dysregulation of claudin expression
Source: JCI Insight. 2023 Sep 8;8(17):e168475. doi: 10.1172/jci.insight.168475 (PMC10544197; doi:10.1172/jci.insight.168475)
Supplement: Supporting data values [file jciinsight-8-168475-s167.xlsx]

## Sheet: FIG 1A & 1E
	AVERAGE		STD DEV
	siControl	siASL	siControl	siASL	Ttest
ASL	1	0.0311052	0.067124	0.00324515	1.52656e-05
Cldn5	1	0.257158	0.0921601	0.0619103	0.000316765
Cdh5	1	0.418537	0.0143837	0.00842249	4.49348e-07
Tjp1	1	0.541443	0.0710012	0.0678259	0.00126947
Ocln	1	0.380608	0.088296	0.125369	0.00219649
Cldn1	1	97.0155	0.112643	7.24334	2.13322e-05
	ASL	Cldn5	Cdh5	Tjp1	Ocln	Cldn1
SiControl	0.940297	1.10395	1.01155	1.07744	1.06151	1.12562
SiControl	1.07266	0.967733	0.983889	0.937965	0.898828	0.907969
SiControl	0.987046	0.928312	1.00456	0.984597	1.03966	0.966415
siASL	0.0323787	0.287709	0.413674	0.618826	0.519832	100.477
siASL	0.0274165	0.297855	0.428262	0.492299	0.345346	88.6909
siASL	0.0335205	0.185911	0.413674	0.513204	0.276647	101.879

## Sheet: FIG 1B
	Well
	1	2	3	4	5	6	7	8	9	Average	Normalized	Std Dev
No DAF-FM	10312	10027	10281							10206.7
siControl	42428	41969	42290	44399	44093	44045	43969	43448	42947	43287.6	33080.9	903.908
siASL	40761	40996	40621	40800	39464	40246	40710	40021	41411	40558.9	30352.2	573.241
									TTEST:	9.89328e-07
Normalized to control (NO DAF-FM)
	1	2	3	4	5	6	7	8	9	Average	Std Dev
siControl	32221.3	31762.3	32083.3	34192.3	33886.3	33838.3	33762.3	33241.3	32740.3	33080.9	903.908
siASL	30554.3	30789.3	30414.3	30593.3	29257.3	30039.3	30503.3	29814.3	31204.3	30352.2	573.241
									TTEST:	9.89328e-07

## Sheet: FIG 1C
Reading (raw data)						Standard Curve
	siCon	siASL				AU	cGMP Conc. (pmol/ml)
	0.6649	0.63785				0.15335	4
	0.6868	0.623				0.291	20
	0.66225	0.6644				0.481	100
	0.6687	0.6555				0.6646	500
	0.64925	0.6416
Average	0.66638	0.64447
ttest	0.0480844
Concentration (based on standard curve)
	siCon	siASL
	536.746	417.444
	657.893	363.634
	523.69	534.258
	556.039	491.849
	464.095	432.248
Average	547.693	447.886
ttest	0.0502302
	siControl	siASL
average	547.693	447.886
stdev	70.5305	66.4502

## Sheet: FIG 1D
	Day 1	AVG	Day 2	AVG	Day 3	AVG
siCon 1	183	181.5	190	193	175	173.5
	180		196		172
siCon 2	186	185.5	197	196.5	184	184
	185		196		184
siCon 3	186	189	194	193	181	180.5
	192		192		180
siASL 1	184	182.5	167	165.5	155	153.5
	181		164		152
siASL 2	180	182.5	165	169.5	161	161
	185		174		161
siASL 3	185	180	167	172	156	155
	175		176		154
			173
Basal value	9	9	12	12	9	9
No Cell	135	133	137	136.5	115	118
	131		136		121
	Day 1	Day 2	Day 3			TTEST
SiControl	185.333	194.167	179.333		Day 1	0.189367
siASL	181.667	169	156.5		Day 2	0.000347386
					Day 3	0.00402884
Normalized	Day 1	Day 2	Day 3
SiControl	17.27	19.03	20.24
siASL	16.06	10.725	12.705
STD DEV
SiControl	1.23842	0.895673	1.61217
siASL	0.476314	1.63564	1.23033

## Sheet: FIG 1G
	ASL	Claudin-5	Claudin-1	VE-Cad	Occludin
siCon	1.00354	0.946333	0.00295164	1.0407	0.965618
siCon	1.07982	0.945167	0.00435749	1.09497	0.960679
siCon	0.915653	1.11543	0.0115619	0.854614	1.07829
siASL	0.182134	0.247418	0.90825	0.430553	1.12498
siASL	0.196512	0.195865	1.1535	0.544972	1.64688
siASL	0.192297	0.193993	1.58222	0.192309	1.03771
TTEST	7.02869e-05	0.000182507	0.00357811	0.00871425	0.238871
	ASL	Claudin-5	Claudin-1	VE-Cad	Occludin
siCon	0.999672	1.00231	0.00629033	0.996759	1.00153
siASL	0.190314	0.212425	1.21466	0.389278	1.26986
STD DEV
siCon	0.0821525	0.0979641	0.00461909	0.126056	0.0665214
siASL	0.00739119	0.0303188	0.341123	0.179918	0.329417

## Sheet: FIG 2A
	1st	2nd	3rd	Average	TEER (ohmxcm2)
No SNAP	137	140	140	139	30.6133
	138	139	139	138.667	30.24
	132	141	141	138	29.4933
10 umol SNAP	149	154	144	149	41.8133
	150	147	147	148	40.6933
	145	145	146	145.333	37.7067
25 umol SNAP	158	166	150	158	51.8933
	161	164	158	161	55.2533
	170	148	151	156.333	50.0267
50 umol SNAP	146	147	145	146	38.4533
	150	150	151	150.333	43.3067
No Cell	111	114	110	111.667
Base	9			9
	Average	STD DEV
No treatment	30.1156	0.570276
10 μM SNAP	40.0711	2.12286
25 μM SNAP	52.3911	2.64865
50 μM SNAP	40.88	3.43182

## Sheet: FIG 2B
	1st	2nd	3rd	Average	TEER (ohmxcm2)
No SNAP	148	150	149	149	32.48
	144	150	140	144.667	27.6267
	144	141	146	143.667	26.5067
25 uM NAP	148	155	154	152.333	36.2133
	148	155	148	150.333	33.9733
	157	156	150	154.333	38.4533
25 uM SNAP	175	176	170	173.667	60.1067
	172	162	165	166.333	51.8933
	176	170	162	169.333	55.2533
No Cell	119	120	121	120
Base	10			10
	Average	STD DEV
No treatment	28.8711	3.17516
25 μM NAP	36.2133	2.24
25 μM SNAP	55.7511	4.12923

## Sheet: FIG 2D
	Average			Std Dev
	siControl	siASL	siASL + SNAP	siCon	siASL	siASL + SNAP
ASL	1	0.00871387	0.00546059	0.417867	0.00501331	0.00463712
Claudin-5	1	0.0677693	0.0493907	0.22703	0.021102	0.0143526
Claudin-1	0.0128338	1	0.0252165	0.00638427	0.562989	0.00745382
VE-Cadherin	1	0.312768	0.0923836	0.418503	0.0756054	0.0733518
	siCon	siASL	siASL + SNAP
ASL	0.650399	0.00642267	0.00283948
	1.46281	0.0144634	0.0027276
	0.886795	0.00525556	0.0108147
Claudin5	0.776851	0.0586096	0.042971
	1.23072	0.0919035	0.0393684
	0.992426	0.052795	0.0658325
Claudin1	0.00855001	0.801893	0.0168387
	0.0201715	0.562842	0.0311139
	0.00978001	1.63526	0.0276971
VE-Cadherin	0.638526	0.225695	0.176896
	1.45849	0.361769	0.0549957
	0.902984	0.350841	0.0452588

## Sheet: FIG 2E
	Average			std dev
	siControl	siASL	siASL + siCLDN1	siCon	siASL	siASL + siCLDN1
CLDN1	1	87.966	20.2315	0.0624231	21.9678	0.402088
	ASL
SiControl	0.951423
SiControl	1.07041
SiControl	0.978171
siASL	62.6029
siASL	100.996
siASL	100.299
siASL + siCLDN1	20.7949
siASL + siCLDN1	20.2263
siASL + siCLDN1	19.6732

## Sheet: FIG 2G
	Average			std dev
	siControl	siASL	siASL + siCLDN1	siCon	siASL	siASL + siCLDN1
ASL	1	0.132121	0.0186871	0.489028	0.0657554	0.00326011
Claudin-5	1	0.192396	0.0898635	0.191101	0.0386806	0.0217532
Claudin-1	0.00332105	1	0.0211537	0.0022903	0.446804	0.024928
	ASL	Claudin-5	Claudin-1
siControl	0.477774	0.792864	0.000943711
	1.07508	1.03769	0.00350639
	1.44715	1.16945	0.00551306
siASL	0.202777	0.233299	1.02604
	0.120868	0.187481	0.540747
	0.0727182	0.156408	1.43322
siASL+siCLDN1	0.0195396	0.112873	0.049825
	0.0214362	0.0870833	0.00902543
	0.0150854	0.0696341	0.00461062

[truncated: 7 more sheets: FIG 2H, FIG 3B, FIG 3C, FIG 4C, FIG 4D, FIG 4E, SUPP FIG 1]
